# Supplementary material for: Antiglycoxidative Properties of Extracts and Fractions from Reynoutria Rhizomes
Source: Nutrients. 2021 Nov 14;13(11):4066. doi: 10.3390/nu13114066 (PMC8622691; doi:10.3390/nu13114066)
Supplement: Supplementary file 1 [file nutrients-13-04066-s001.zip]

Archive with 1 entries (1 files):
- nutrients-1444078-supplementary.pdf
